# Supplementary material for: High efficiency error suppression for accurate detection of low-frequency variants
Source: Nucleic Acids Res. 2019 May 25;47(15):e87. doi: 10.1093/nar/gkz474 (PMC6735726; doi:10.1093/nar/gkz474)
Supplement: gkz474_Supplemental_Files [file gkz474_supplemental_files.zip]

Archive with 3 entries (3 files):
- Supplementary Table 4.xlsx
- Supplementary Table 5.xlsx
- Wang_Supplementary_Information_2019-04-28.pdf
