# Supplementary material for: High efficiency error suppression for accurate detection of low-frequency variants
Source: Nucleic Acids Res. 2019 May 25;47(15):e87. doi: 10.1093/nar/gkz474 (PMC6735726; doi:10.1093/nar/gkz474)
Supplement: gkz474_Supplemental_Files [file gkz474_supplemental_files.zip › Supplementary Table 4.xlsx]

## Sheet: Sheet1
	Supplementary Table 4.1-4.5: Cell line dilutions LargeMid and SmallDeep libaries: mean target coverage, efficiency performance, error rate, sensitivity, and specificity
	Mean target coverage
	Library	Type	# Samples	mean	sd	se	ci
	LargeMid	Uncollapsed	12	4223.41	451.672	130.386	286.979
	LargeMid	SSCS (Traditional)	12	1059.3	140.589	40.5847	89.3263
	LargeMid	SSCS (SC)	12	1372.32	136.822	39.4971	86.9324
	LargeMid	DCS (Traditional)	12	79.6508	24.5858	7.09731	15.6211
	LargeMid	DCS (SC)	12	365.457	39.4161	11.3785	25.0438
	LargeMid	Singleton	12	1384.82	185.004	53.4059	117.546
	LargeMid	SC by SSCS	12	141.657	13.2031	3.81141	8.38886
	LargeMid	SC by Singletons	12	171.372	34.5651	9.97809	21.9616
	LargeMid	Singleton Correction	12	313.029	36.3214	10.4851	23.0775
	SmallDeep	Uncollapsed	8	186312	31033.5	10972	25944.7
	SmallDeep	SSCS (Traditional)	8	6217.77	1463.23	517.328	1223.29
	SmallDeep	SSCS (SC)	8	6276.14	1475.24	521.576	1233.33
	SmallDeep	DCS (Traditional)	8	1042.99	379.881	134.308	317.588
	SmallDeep	DCS (SC)	8	1087.88	390.088	137.917	326.122
	SmallDeep	Singleton	8	2414.14	298.658	105.591	249.684
	SmallDeep	SC by SSCS	8	31.3287	8.58912	3.03671	7.18069
	SmallDeep	SC by Singletons	8	27.0325	5.0334	1.77958	4.20803
	SmallDeep	Singleton Correction	8	58.3612	13.026	4.6054	10.89
	Performance assessment
	Library	Type	# Samples	mean (%)	sd	se	ci	Calculation
	LargeMid	SSCS (Traditional) efficiency	12	25.0288	0.79707	0.230094	0.506434	SSCS (Traditional) / Uncollapsed
	LargeMid	SSCS (SC) efficiency	12	32.5165	0.457563	0.132087	0.290721	SSCS (SC) / Uncollapsed
	LargeMid	DCS (Traditional) efficiency	12	1.85631	0.373524	0.107827	0.237326	DCS (Traditional) / Uncollapsed
	LargeMid	DCS (Traditional) recovery	12	14.7674	2.51949	0.727315	1.60081	DCS (Traditional) / ( SSCS (Traditional) / 2 )
	LargeMid	DCS (SC) efficiency	12	8.67354	0.678949	0.195996	0.431384	DCS (SC) / Uncollapsed
	LargeMid	DCS (SC) recovery	12	53.3093	3.51244	1.01395	2.2317	DCS (SC) / ( SSCS / 2 )
	LargeMid	Singleton frequency	12	33.2283	6.11513	1.76529	3.88537	Singleton / Uncollapsed
	LargeMid	SC by SSCS efficiency	12	10.3976	1.74153	0.502737	1.10652	SC by SSCS / Uncollapsed
	LargeMid	SC by Singletons efficiency	12	12.2786	0.939355	0.271168	0.596837	SC by Singletons / Uncollapsed
	LargeMid	Singleton Correction efficiency	12	22.6763	1.24694	0.359961	0.792268	Singleton correction / Uncollapsed
	LargeMid	DCS derived from SC	12	78.3239	5.32902	1.53836	3.3859	( DCS (SC) - DCS (Traditional) ) / DCS (SC)
	SmallDeep	SSCS (Traditional) efficiency	8	3.30753	0.325662	0.115139	0.27226	SSCS (Traditional) / Uncollapsed
	SmallDeep	SSCS (SC) efficiency	8	3.33862	0.326895	0.115575	0.273291	SSCS (SC) / Uncollapsed
	SmallDeep	DCS (Traditional) efficiency	8	0.544317	0.116373	0.041144	0.0972901	DCS (Traditional) / Uncollapsed
	SmallDeep	DCS (Traditional) recovery	8	32.674	4.63278	1.63794	3.8731	DCS (Traditional) / ( SSCS (Traditional) / 2 )
	SmallDeep	DCS (SC) efficiency	8	0.568171	0.117951	0.041702	0.0986095	DCS (SC) / Uncollapsed
	SmallDeep	DCS (SC) recovery	8	33.802	4.59369	1.62412	3.84042	DCS (SC) / ( SSCS / 2 )
	SmallDeep	Singleton frequency	8	1.30754	0.116666	0.0412478	0.0975356	Singleton / Uncollapsed
	SmallDeep	SC by SSCS efficiency	8	1.28459	0.258751	0.0914824	0.216322	SC by SSCS / Uncollapsed
	SmallDeep	SC by Singletons efficiency	8	1.11277	0.078661	0.0278109	0.0657622	SC by Singletons / Uncollapsed
	SmallDeep	Singleton Correction efficiency	8	2.39737	0.312468	0.110474	0.26123	Singleton correction / Uncollapsed
	SmallDeep	DCS derived from SC	8	4.3098	0.673841	0.238239	0.563345	( DCS (SC) - DCS (Traditional) ) / DCS (SC)
	Error rate
	Library	Type	# Samples	errors (%)	sd	se	ci
	LargeMid	Uncollapsed	12	0.0268256	0.000361829	0.000104451	0.000229895
	LargeMid	SSCS (Traditional)	12	0.00867063	0.000475281	0.000137202	0.000301979
	LargeMid	SSCS (SC)	12	0.00694974	0.000579778	0.000167367	0.000368373
	LargeMid	DCS (Traditional)	12	0.000840622	0.000286064	8.25796e-05	0.000181756
	LargeMid	DCS (SC)	12	0.00115495	0.000305684	8.82433e-05	0.000194222
	LargeMid	Singleton	12	0.0275974	0.000355763	0.0001027	0.000226041
	LargeMid	SC by SSCS	12	0.00101247	0.000318858	9.20465e-05	0.000202593
	LargeMid	SC by Singletons	12	0.00122507	0.000285075	8.22941e-05	0.000181128
	SmallDeep	Uncollapsed	8	0.0154709	0.00130274	0.000460589	0.00108912
	SmallDeep	SSCS (Traditional)	8	0.00774278	0.00116964	0.000413532	0.000977848
	SmallDeep	SSCS (SC)	8	0.00768608	0.00116368	0.000411422	0.000972859
	SmallDeep	DCS (Traditional)	8	0.00051667	0.000578452	0.000204514	0.000483598
	SmallDeep	DCS (SC)	8	0.000509391	0.000560172	0.000198051	0.000468315
	SmallDeep	Singleton	8	0.0236834	0.000861535	0.000304599	0.000720261
	SmallDeep	SC by SSCS	8	0.000162057	0.000381252	0.000134793	0.000318735
	SmallDeep	SC by Singletons	8	NA	0	0	0
	Sensitivity (LargeMid)
	Bamtype	Dilution	# Replicates	Sensitivity	sd	se	ci
	DCS (Traditional)	0	2	0	0	0	0
	DCS (Traditional)	0.0004	2	0.675676	0.318517	0.225225	2.86176
	DCS (Traditional)	0.002	2	5.18018	1.59258	1.12613	14.3088
	DCS (Traditional)	0.01	2	28.3784	7.6444	5.40541	68.6822
	DCS (Traditional)	0.05	2	77.4775	8.91846	6.30631	80.1292
	DCS (Traditional)	1	2	100	0	0	0
	DCS (SC)	0	2	0	0	0	0
	DCS (SC)	0.0004	2	5.63063	0.95555	0.675676	8.58527
	DCS (SC)	0.002	2	19.8198	2.54813	1.8018	22.8941
	DCS (SC)	0.01	2	61.9369	4.77775	3.37838	42.9264
	DCS (SC)	0.05	2	97.2973	0	0	0
	DCS (SC)	1	2	100	0	0	0
	SSCS (Traditional)	0	2	11.2613	1.27407	0.900901	11.447
	SSCS (Traditional)	0.0004	2	21.8468	0.95555	0.675676	8.58527
	SSCS (Traditional)	0.002	2	49.7748	4.77775	3.37838	42.9264
	SSCS (Traditional)	0.01	2	94.1441	2.54813	1.8018	22.8941
	SSCS (Traditional)	0.05	2	99.5495	0	0	0
	SSCS (Traditional)	1	2	100	0	0	0
	SSCS (SC)	0	2	11.2613	1.27407	0.900901	11.447
	SSCS (SC)	0.0004	2	22.973	0	0	0
	SSCS (SC)	0.002	2	52.4775	2.86665	2.02703	25.7558
	SSCS (SC)	0.01	2	94.8198	2.22962	1.57658	20.0323
	SSCS (SC)	0.05	2	99.5495	0	0	0
	SSCS (SC)	1	2	100	0	0	0
	Uncollapsed	0	2	58.1081	0.637033	0.45045	5.72352
	Uncollapsed	0.0004	2	69.3694	1.9111	1.35135	17.1705
	Uncollapsed	0.002	2	88.0631	0.318517	0.225225	2.86176
	Uncollapsed	0.01	2	98.6486	0	0	0
	Uncollapsed	0.05	2	99.5495	0	0	0
	Uncollapsed	1	2	100	0	0	0
	Specificity (LargeMid)
	Bamtype	Dilution	# Positions	Specificity	sd	se	ci
	DCS (SC)	0	117	99.5264	0.0997843	0.00922506	0.0182714
	DCS (SC)	0.0004	226	99.5196	0.127422	0.008476	0.0167025
	DCS (SC)	0.002	212	99.5028	0.137697	0.0094571	0.0186425
	DCS (SC)	0.01	204	99.5186	0.114163	0.007993	0.0157599
	DCS (SC)	0.05	182	99.51	0.15194	0.0112625	0.0222227
	DCS (SC)	1	35	99.5238	0.106083	0.0179313	0.0364408
	DCS (Traditional)	0	16	99.5495	0	0	0
	DCS (Traditional)	0.0004	47	99.5495	0	0	0
	DCS (Traditional)	0.002	38	99.5377	0.0730727	0.011854	0.0240184
	DCS (Traditional)	0.01	59	99.5495	0	0	0
	DCS (Traditional)	0.05	62	99.535	0.0802374	0.0101902	0.0203765
	DCS (Traditional)	1	8	99.5495	0	0	0
	SSCS (SC)	0	1108	97.1615	1.38447	0.0415924	0.0816087
	SSCS (SC)	0.0004	1997	96.806	1.17799	0.0263605	0.051697
	SSCS (SC)	0.002	1998	97.0164	1.12683	0.0252094	0.0494395
	SSCS (SC)	0.01	1998	96.3387	1.28325	0.0287087	0.0563022
	SSCS (SC)	0.05	2000	96.2917	1.27035	0.0284059	0.0557083
	SSCS (SC)	1	1134	96.5863	1.62277	0.0481893	0.0945504
	SSCS (Traditional)	0	1106	97.1784	1.37732	0.041415	0.0812609
	SSCS (Traditional)	0.0004	1997	96.82	1.17277	0.0262437	0.0514679
	SSCS (Traditional)	0.002	1998	97.0337	1.11915	0.0250374	0.0491022
	SSCS (Traditional)	0.01	1998	96.3488	1.28101	0.0286587	0.056204
	SSCS (Traditional)	0.05	2000	96.2973	1.26684	0.0283275	0.0555545
	SSCS (Traditional)	1	1132	96.5838	1.6177	0.0480813	0.0943385
	Uncollapsed	0	1000	65.7811	3.22619	0.102021	0.2002
	Uncollapsed	0.0004	2000	64.5899	3.38072	0.0755952	0.148254
	Uncollapsed	0.002	2000	65.2599	3.17492	0.0709933	0.139229
	Uncollapsed	0.01	2000	64.2414	3.86255	0.0863693	0.169383
	Uncollapsed	0.05	2000	63.8851	4.06715	0.0909442	0.178355
	Uncollapsed	1	1000	62.1081	3.27606	0.103598	0.203295
