# Supplementary material for: High efficiency error suppression for accurate detection of low-frequency variants
Source: Nucleic Acids Res. 2019 May 25;47(15):e87. doi: 10.1093/nar/gkz474 (PMC6735726; doi:10.1093/nar/gkz474)
Supplement: gkz474_Supplemental_Files [file gkz474_supplemental_files.zip › Supplementary Table 5.xlsx]

## Sheet: Sheet1
	Supplementary Table 5.1-5.7: 301 patient cohort: mean target coverage, efficiency performance, error rate, sensitivity, and specificity
	Cohort
	Type	ARCHPD mutations	Samples	Total
	Cord blood	TRUE	0	10
		FALSE	10
	Pre-AML	TRUE	67	67
		FALSE	0
	Control	TRUE	157	224
		FALSE	67
	Mean target coverage
	Bamtype	# Samples	mean	sd	se	ci
	Uncollapsed	301	4745.87	1135.59	65.454	128.807
	SSCS (Traditional)	301	1127.96	288.699	16.6403	32.7466
	SSCS (SC)	301	1516.81	400.215	23.068	45.3956
	DCS (Traditional)	301	56.9407	32.1592	1.85362	3.64775
	DCS (SC)	301	328.251	114.323	6.5895	12.9675
	Singleton	301	1879.63	523.024	30.1466	59.3256
	SC by SSCS	301	153.769	58.3777	3.36483	6.62167
	SC by Singletons	301	235.081	72.1235	4.15713	8.18083
	Singleton Correction	301	388.85	123.121	7.09657	13.9654
	Performance assessment
	Bamtype	# Samples	mean	sd	se	ci
	SSCS (Traditional) efficiency	301	23.7989	2.65683	0.153137	0.301359
	SSCS (SC) efficiency	301	31.8412	2.31254	0.133293	0.262307
	DCS (Traditional) efficiency	301	1.16404	0.546064	0.0314746	0.061939
	DCS (SC) efficiency	301	6.76054	1.29093	0.0744081	0.146428
	DCS (Traditional) recovery	301	9.58616	3.99869	0.23048	0.453563
	DCS (SC) recovery	301	42.375	6.58812	0.379733	0.747278
	Singleton frequency	301	39.8301	8.19196	0.472176	0.929197
	SC by SSCS efficiency	301	8.42817	3.24641	0.18712	0.368234
	SC by Singletons efficiency	301	12.3444	2.41222	0.139038	0.273613
	Singleton Correction efficiency	301	20.7726	5.11989	0.295106	0.580739
	Unique molecule frequency	301	56.8685	6.62484	0.38185	0.751443
	Error rate
	Bamtype	# Samples	Error (%)	sd	se	ci
	Uncollapsed	301	0.0274988	0.0023226	0.000133872	0.000263448
	Singletons	301	0.0282999	0.00239524	0.00013806	0.000271688
	Unique molecules	301	0.0191483	0.00190497	0.000109801	0.000216077
	SSCS (Traditional)	301	0.0101784	0.00104088	5.99956e-05	0.000118065
	SSCS (SC)	301	0.00788047	0.00118135	6.8092e-05	0.000133998
	DCS (Traditional)	301	0.000536358	0.000127241	7.33407e-06	1.44327e-05
	DCS (SC)	301	0.000704007	0.000100129	5.77133e-06	1.13574e-05
	Singleton Correction	301	0.000700932	0.000113968	6.56899e-06	1.29271e-05
	Sensitivity
	Bamtype	# Samples	Sensitivity	sd	se	ci
	Uncollapsed	224	1	0	0	0
	Unique molecules	224	1	0	0	0
	SSCS (Traditional)	224	0.993304	0.0745677	0.00498226	0.00981834
	SSCS (SC)	224	0.995536	0.0668153	0.00446429	0.00879759
	DCS (Traditional)	224	0.437574	0.433015	0.028932	0.0570151
	DCS (SC)	224	0.830655	0.322036	0.0215169	0.0424026
	Specificity
	Bamtype	# Samples	Specificity	sd	se	ci
	Uncollapsed	301	0.817927	0.0209008	0.0012047	0.00237073
	Unique molecules	301	0.857919	0.0231211	0.00133268	0.00262258
	SSCS (Traditional)	301	0.93621	0.0155127	0.00089414	0.00175958
	SSCS (SC)	301	0.933979	0.016055	0.000925393	0.00182108
	DCS (Traditional)	301	0.997981	0.00275219	0.000158633	0.000312175
	DCS (SC)	301	0.990103	0.00558503	0.000321916	0.000633499
	Specificity (67 controls without ARCHPD mutations & 10 cord bloods)
	Bamtype	# Samples	Specificity	sd	se	ci
	Uncollapsed	77	0.818623	0.0227789	0.00259589	0.00517017
	Unique molecules	77	0.859982	0.0248504	0.00283196	0.00564034
	SSCS	77	0.933829	0.01349	0.00153733	0.00306185
	SSCS + SC	77	0.931991	0.0138474	0.00157805	0.00314296
	DCS	77	0.998511	0.00195168	0.000222415	0.000442978
	DCS + SC	77	0.99111	0.00552772	0.000629942	0.00125464
